# Supplementary material for: Profiling of Breast Cancer Stem Cell Types/States Shows the Role of CD44hi/CD24lo-ALDH1hi as an Independent Prognostic Factor After Neoadjuvant Chemotherapy
Source: Int J Mol Sci. 2025 Aug 24;26(17):8219. doi: 10.3390/ijms26178219 (PMC12428598; doi:10.3390/ijms26178219)
Supplement: Supplementary file 1 [file ijms-26-08219-s001.zip]

Archive with 5 entries (5 files):
- Supplementary Figure S1.tif
- Supplementary Figure S2A.TIF
- Supplementary Figure S2B.TIF
- Supplementary Table S1.pdf
- Supplementary Table S2.pdf
